# Supplementary material for: The Impact of the COVID-19 Pandemic on Youth with Chronic Pain and Their Parents: A Longitudinal Examination of Who Are Most at Risk
Source: Children (Basel). 2022 May 19;9(5):745. doi: 10.3390/children9050745 (PMC9139609; doi:10.3390/children9050745)
Supplement: Supplementary file 1 [file children-09-00745-s001.zip]

Archive with 1 entries (1 files):
- children-1715702-supplementary.pdf
